# Supplementary material for: Comparative Analysis of Immune Gene Transcription in Sea Bream (Sparus aurata) Challenged with RGNNV or RGNNV/SJNNV Betanodaviruses
Source: Pathogens. 2024 Jun 4;13(6):478. doi: 10.3390/pathogens13060478 (PMC11207047; doi:10.3390/pathogens13060478)
Supplement: Supplementary file 1 [file pathogens-13-00478-s001.zip]

Archive with 1 entries (1 files):
- pathogens-2949546-supplementary.pdf
